# Supplementary material for: Non-Invasive Wildlife Disease Surveillance Using Real Time PCR Assays: The Case of the Endangered Galemys pyrenaicus Populations from the Central System Mountains (Extremadura, Spain)
Source: Animals (Basel). 2023 Mar 23;13(7):1136. doi: 10.3390/ani13071136 (PMC10093302; doi:10.3390/ani13071136)
Supplement: Supplementary file 1 [file animals-13-01136-s001.zip]

Archive with 1 entries (1 files):
- animals-2274553-supplementary.pdf
